# Supplementary material for: InsectFish—The Use of Insect Meal in the Fish Sector in Creating Farm-to-Fork Value: Chemical and Quality Characteristics of Sparus aurata Fillets Fed Hermetia illucens Larvae-Based Feed
Source: Foods. 2025 Sep 5;14(17):3107. doi: 10.3390/foods14173107 (PMC12428275; doi:10.3390/foods14173107)
Supplement: Supplementary file 1 [file foods-14-03107-s001.zip]

Archive with 1 entries (1 files):
- foods-3778656-supplementary.pdf
